# Supplementary material for: Development of Antioxidant and Nutritious Lentil (Lens culinaris) Flour Using Controlled Optimized Germination as a Bioprocess
Source: Foods. 2021 Nov 25;10(12):2924. doi: 10.3390/foods10122924 (PMC8700479; doi:10.3390/foods10122924)
Supplement: Supplementary file 1 [file foods-10-02924-s001.zip]

Archive with 1 entries (1 files):
- foods-1469630-supplementary.pdf
